# Supplementary material for: In Silico Saturation-Mutagenesis-Based Genomic Mutation Risk Assessment for Enterovirus B
Source: Viruses. 2026 Jun 3;18(6):645. doi: 10.3390/v18060645 (PMC13307921; doi:10.3390/v18060645)
Supplement: Supplementary file 1 [file viruses-18-00645-s001.zip]

Archive with 1 entries (1 files):
- viruses-4301776-supplementary.pdf
